# Supplementary material for: Rotamer-Resolved Vibronic and Cationic Properties of m-Aminostyrene: A Combined 2C-REMPI, Hole-Burning, and MATI Study
Source: Molecules. 2026 May 29;31(11):1866. doi: 10.3390/molecules31111866 (PMC13258208; doi:10.3390/molecules31111866)
Supplement: Supplementary file 1 [file molecules-31-01866-s001.zip]

Archive with 1 entries (1 files):
- molecules-4343602-supplementary.pdf
